# Supplementary material for: Childhood Obesity and Plasma Micronutrient Deficit of Chilean Children between 4 and 14 Years Old
Source: Nutrients. 2023 Mar 31;15(7):1707. doi: 10.3390/nu15071707 (PMC10096594; doi:10.3390/nu15071707)
Supplement: Supplementary file 1 [file nutrients-15-01707-s001.zip]

Archive with 1 entries (1 files):
- nutrients-2291092-supplementary.pdf
